# Supplementary material for: Anticolonization of Carbapenem-Resistant Klebsiella pneumoniae by Lactobacillus plantarum LP1812 Through Accumulated Acetic Acid in Mice Intestinal
Source: Front Cell Infect Microbiol. 2021 Dec 15;11:804253. doi: 10.3389/fcimb.2021.804253 (PMC8714838; doi:10.3389/fcimb.2021.804253)
Supplement: Supplementary file 1 [file DataSheet_1.zip]

Archive with 9 entries (8 files):
- SupplementaryMateria/
- SupplementaryMateria/SupFigure2.tiff
- __MACOSX/SupplementaryMateria/._SupFigure2.tiff
- SupplementaryMateria/SupFigure3.tiff
- __MACOSX/SupplementaryMateria/._SupFigure3.tiff
- SupplementaryMateria/Supplementary figure legends.docx
- __MACOSX/SupplementaryMateria/._Supplementary figure legends.docx
- SupplementaryMateria/SupFigure1.tiff
- __MACOSX/SupplementaryMateria/._SupFigure1.tiff
